# Supplementary material for: Saussurea involucrata Cultures for High-Altitude Illness: Enhancing Hypoxia Tolerance and Protecting Against Acute/Chronic Hypoxic Injury
Source: Nutrients. 2026 Feb 7;18(4):556. doi: 10.3390/nu18040556 (PMC12942915; doi:10.3390/nu18040556)
Supplement: Supplementary file 1 [file nutrients-18-00556-s001.zip]

Archive with 1 entries (1 files):
- nutrients-4110977-supplementary.pdf
